# Supplementary material for: Impact of inter-species hybridisation on antifungal drug response in the Saccharomyces genus
Source: BMC Genomics. 2024 Dec 2;25:1165. doi: 10.1186/s12864-024-11009-3 (PMC11610120; doi:10.1186/s12864-024-11009-3)
Supplement: Supplementary file 1 — Supplementary Material 1 [file 12864_2024_11009_MOESM1_ESM.xlsx]

## Sheet: Sheet1
Table S8: List of primers used in this study for the generation of reciprocal hemizygotes.
Primer name	Primer sequence
DNF1 Kan up	ATCCTTTATTTCCTCCTGGAAGTGAAATAAAAACGCAGTTAACTTTAAAAAGGAAAGTTAGTTGATAATTCGTACGCTGCAGGTCGAC
DNF1 Kan down	AATATTATGTAATATTATATATACAGTGAAAAGCGGAGTTCCATCAGCTATGGTTCGGATATCATTATTAATCGATGAATTCGAGCTCG
DNF1 conf A	CGCATTCAACTAACTGGAGG
DNF1 conf D	GCCAGTTAGTGGAGAGTTC
DNF1 conf B	GGGTTGCCTTCTTCATCTATC
DNF1 conf C	CAGCGCGTATCTATGGAG
DNF1 Ble Up	ATCCTTTATTTCCTCCTGGAAGTGAAATAAAAACGCAGTTAACTTTAAAAAGGAAAGTTAGTTGATAATTCTGTTTAGCTTGCCTCGTCC
DNF1 Ble Down	AATATTATGTAATATTATATATACAGTGAAAAGCGGAGTTCCATCAGCTATGGTTCGGATATCATTATTATGATGCGGTATTTTCTCCTTACG
BCK2 Kan up	AGAAAGCTCAGAAGGAGATCTAAGACAAGAAGCAAGGCAGTCTTGATTTATCGCTCAAAACCAATAGCACCCGTACGCTGCAGGTCGAC
BCK2 Kan down	CAGTTTTTAACTTTTTCGAAAGATATCTGTTACTATTTTTGAACTTTTTTTTTTTTTTTTCATTCCTTTTATCGATGAATTCGAGCTCG
BCK2 conf A	GCTGGGAACTCTCCACTAAC
BCK2 conf D	CTACTTCAAATGAAGCCAGGTC
BCK2 conf B	CTGGAGTGCTACATGAGC
BCK2 conf C	CGATGGTCATACTTTCGTTCC
BCK2 Ble Up	AGAAAGCTCAGAAGGAGATCTAAGACAAGAAGCAAGGCAGTCTTGATTTATCGCTCAAAACCAATAGCACCTGTTTAGCTTGCCTCGTCC
BCK2 Ble Down	CAGTTTTTAACTTTTTCGAAAGATATCTGTTACTATTTTTGAACTTTTTTTTTTTTTTTTCATTCCTTTTTGATGCGGTATTTTCTCCTTACG
Kan_ORF REV	AACGTGAGTCTTTTCCTTACC
Kan_ORF FWD	TCTCCTTCATTACAGAAACG
Nat_ORF REV	TTCGTCGTCCGATTCGTCGT
Nat_ORF FWD	TGACCGTCGAGGACATCGA
Ble_ORF REV	CTCATGAGATGCCTGCAAGC
Ble_ORF FWD	CCGCCGCCTTCTATGAAAG
