# Supplementary material for: Impact of inter-species hybridisation on antifungal drug response in the Saccharomyces genus
Source: BMC Genomics. 2024 Dec 2;25:1165. doi: 10.1186/s12864-024-11009-3 (PMC11610120; doi:10.1186/s12864-024-11009-3)
Supplement: Supplementary file 4 — Supplementary Material 4 [file 12864_2024_11009_MOESM4_ESM.xlsx]

## Sheet: Sheet1
Table S1: Descriptive statistics for phenotypic screening across YPD, YPD + Fluconazole (FCZ), YPD + miconazole (MCZ), YPD + caffeine (CAF), YPD + micafungin (MCF), YPD + flucytosine (FCY) and YPD + phleomycin (BLE). A total of 228 spores were plated along with parental control samples.
	YPD	FCZ 5 μg/ml	FCZ 10 μg/ml	MCZ 10 μM	MCZ 20 μM	CAF 1 mg/ml	CAF 2.5 mg/ml	MCF 25 ng/ml	MCF 50 ng/ml	FCY 10 μg/ml	FCY 20 μg/ml	BLE 0.5 μg/ml	BLE 1 μg/ml
25% Percentile	270.6	149	42.13	0	0	243.1	127.3	290.8	296	151.3	132.1	4	0
Median	310.5	203.3	87	31.5	0	275.8	168	336.3	351.3	184	158.3	153	0
wt colony size	296	295	172	0	0	234	101	255	224	138	131	361	382.5
75% Percentile	358	258	145.9	111.4	0	298.9	198.4	366.9	380.9	217.9	183.9	256.8	0
IQR	0.139039	0.267813	0.55188	1	0	0.102952	0.218299	0.115706	0.125425	0.18039	0.163924	0.969325	0
Range	444.5	482.5	254.5	263	294	331	269	409.5	468	276	222.5	462.5	461
Viability	1	0.995614	0.877193	0.644737	0.232456	1	0.995614	1	1	1	1	0.754386	0.192982
Parental tetraploid control performance (position)	139	41	35	158	Dead	183	193	198	209	192	174	17	2
