# Supplementary material for: Impact of inter-species hybridisation on antifungal drug response in the Saccharomyces genus
Source: BMC Genomics. 2024 Dec 2;25:1165. doi: 10.1186/s12864-024-11009-3 (PMC11610120; doi:10.1186/s12864-024-11009-3)
Supplement: Supplementary file 5 — Supplementary Material 5 [file 12864_2024_11009_MOESM5_ESM.xlsx]

## Sheet: Sheet1
Table S2 Genes identified in SIFT analysis as harbouring non-synonymous SNPs that are tolerated or deleterious to protein function.
Gene ID	Gene name	SIFT resulta	Number of SNPs identified
YDR132C	MRX16	TOLERATED	1
YDR135C	YCF1	DELETERIOUS	3
YDR137W	RGP1	TOLERATED	2
YDR138W	HPR1	TOLERATED	1
YDR140W	MTQ2	DELETERIOUS	1
YDR142C	PEX7	DELETERIOUS	1
YDR143C	SAN1	DELETERIOUS	2
YDR145W	TAF12	TOLERATED	3
YDR160W	SSY1	TOLERATED	3
YDR161W	ACL4	TOLERATED	3
YDR162Cb	NBP2	DELETERIOUS	1
YDR164C	SEC1	TOLERATED	1
YDR190C	RVB1	DELETERIOUS	1
YDR191W	HST4	TOLERATED	1
YDR192C	NUP42	TOLERATED	1
YDR195W	REF2	TOLERATED	1
YDR197W	CBS2	TOLERATED	2
YDR198C	RKM2	TOLERATED	2
YDR200C	VPS64	TOLERATED	2
YDR205W	MSC2	TOLERATED	3
YDR206W	EBS1	DELETERIOUS	2
YDR207Cb	UME6	DELETERIOUS	2
YDR208W	MSS4	DELETERIOUS	1
YDR211W	GCD6	TOLERATED	1
YDR212W	TCP1	TOLERATED	1
YDR213Wb	UPC2	DELETERIOUS	3
YDR216Wb	ADR1	DELETERIOUS	7
YDR217C	RAD9	DELETERIOUS	9
YDR218C	SPR28	DELETERIOUS	4
YDR219C	MFB1	TOLERATED	3
YER098W	UBP9	DELETERIOUS	7
YER100W	UBC6	TOLERATED	1
YER101C	AST2	TOLERATED	1
YER103W	SSA4	DELETERIOUS	2
YER130C	COM2	TOLERATED	1
YER132C	PMD1	TOLERATED	6
YER134C		TOLERATED	1
YER165W	PAB1	DELETERIOUS	3
YER166W	DNF1	DELETERIOUS	1
YFL001W	DEG1	DELETERIOUS	6
YFL002C	SPB4	TOLERATED	1
YFL003C	MSH4	TOLERATED	6
YFL004W	VTC2	DELETERIOUS	1
YFL007W	BLM10	TOLERATED	1
YFL008W	SMC1	TOLERATED	4
YFR001W	LOC1	DELETERIOUS	2
YFR003C	YPI1	TOLERATED	1
YFR005C	SAD1	TOLERATED	2
YFR006W		TOLERATED	4
YFR007W	YFH7	TOLERATED	1
YFR010W	UBP6	TOLERATED	1
YGL044C	RNA15	TOLERATED	1
YGL045W	RIM8	TOLERATED	3
YGL048C	RPT6	TOLERATED	1
YKL008C	LAC1	TOLERATED	1
YML002W		TOLERATED	1
YML004C	GLO1	TOLERATED	1
YML006C	GIS4	TOLERATED	3
YML007W	YAP1	TOLERATED	2
YML011C	RAD33	TOLERATED	1
YML013W	UBX2	DELETERIOUS	3
YML014W	TRM9	TOLERATED	2
YML016C	PPZ1	TOLERATED	2
YML017W	PSP2	TOLERATED	1
YML018C		TOLERATED	2
YML020W		DELETERIOUS	2
YML021C	UNG1	DELETERIOUS	2
YML068W	ITT1	TOLERATED	5
YML069W	POB3	TOLERATED	1
YMR004W	MVP1	TOLERATED	1
YMR005W	TAF4	TOLERATED	2
YMR006C	PLB2	TOLERATED	1
YMR008C	PLB1	TOLERATED	2
YMR011W	HXT2	TOLERATED	2
YMR013C	SEC59	DELETERIOUS	2
YMR185W	RTP1	DELETERIOUS	2
YMR186W	HSC82	TOLERATED	1
YMR187C		TOLERATED	2
YMR189W	GCV2	TOLERATED	1
YMR190C	SGS1	DELETERIOUS	6
YMR191W	SPG5	TOLERATED	5
YMR194C-B	CMC4	TOLERATED	1
YMR196W		TOLERATED	2
YMR197C	VTI1	TOLERATED	1
YNR069Cb	BSC5	DELETERIOUS	5
YOR066W	MSA1	TOLERATED	2
YOR067C	ALG8	TOLERATED	1
YOR069W	VPS5	TOLERATED	1
YOR070C	GYP1	TOLERATED	2
YOR071C	NRT1	TOLERATED	1
YOR134W	BAG7	DELETERIOUS	1
YOR137C	SIA1	TOLERATED	1
YOR138C	RUP1	TOLERATED	3
YOR140Wb	SFL1	DELETERIOUS	3
YOR142W	LSC1	TOLERATED	1
YOR144C	ELG1	DELETERIOUS	6
YOR145C	PNO1	TOLERATED	2
YOR278W	HEM4	TOLERATED	2
YOR279C	RFM1	TOLERATED	2
YOR283W		TOLERATED	1
YOR284W	HUA2	DELETERIOUS	2
YOR287C	RRP36	TOLERATED	1
YOR288C	MPD1	DELETERIOUS	3
YOR290C	SNF2	TOLERATED	5
YOR291W	YPK9	TOLERATED	2
YOR296W		TOLERATED	5
YOR301W	RAX1	TOLERATED	3
YOR303W	CPA1	DELETERIOUS	1
YOR307C	SLY41	TOLERATED	1
YOR308C	SNU66	TOLERATED	1
YOR316C	COT1	DELETERIOUS	2
YOR317W	FAA1	DELETERIOUS	2
YOR319W	HSH49	DELETERIOUS	2
YOR320C	GNT1	TOLERATED	1
YOR321W	PMT3	TOLERATED	1
YOR323C	PRO2	DELETERIOUS	2
YOR355W	GDS1	DELETERIOUS	3
YOR356W	CIR2	TOLERATED	1
YOR359W	VTS1	TOLERATED	1
YOR363C	PIP2	DELETERIOUS	4
YOR371C	GPB1	TOLERATED	3
YOR372C	NDD1	TOLERATED	2
YBR072W	HSP26	TOLERATED	2
YBR074W	PFF1	TOLERATED	3
YBR076W	ECM8	TOLERATED	2
YBR077C	SLM4	TOLERATED	1
YCR091W	KIN82	DELETERIOUS	3
YCR092C	MSH3	DELETERIOUS	6
YCR093W	CDC39	DELETERIOUS	2
YCR095C	OCA4	TOLERATED	1
YDR301W	CFT1	TOLERATED	2
YDR302W	GPI11	TOLERATED	1
YDR306C	PFU1	TOLERATED	3
YDR352W	YPQ2	DELETERIOUS	1
YDR356W	SPC110	DELETERIOUS	2
YDR359C	EAF1	DELETERIOUS	8
YDR361C	BCP1	TOLERATED	1
YDR362C	TFC6	TOLERATED	3
YDR363W	ESC2	TOLERATED	4
YDR364C	CDC40	DELETERIOUS	2
YDR365C	ESF1	TOLERATED	2
YDR367W	KEI1	TOLERATED	1
YDR368W	YPR1	TOLERATED	1
YDR369Cb	XRS2	TOLERATED	15
YDR372C	VPS74	TOLERATED	1
YDR374C	PHO92	TOLERATED	1
YDR376W	ARH1	DELETERIOUS	4
YDR379W	RGA2	DELETERIOUS	6
YDR380W	ARO10	TOLERATED	1
YDR383C	NKP1	TOLERATED	1
YDR402C	DIT2	TOLERATED	2
YDR405W	MRP20	TOLERATED	1
YDR406Wb	PDR15	DELETERIOUS	3
YDR407C	TRS120	TOLERATED	5
YDR408C	ADE8	TOLERATED	1
YDR409W	SIZ1	DELETERIOUS	6
YDR411C	DFM1	TOLERATED	1
YDR415C		DELETERIOUS	1
YDR416W	SYF1	TOLERATED	2
YER083C	GET2	DELETERIOUS	3
YER085C		TOLERATED	1
YER167Wb	BCK2	TOLERATED	4
YER169W	RPH1	TOLERATED	2
YGL063W	PUS2	TOLERATED	2
YGL141W	HUL5	TOLERATED	1
YGL142C	GPI10	TOLERATED	2
YGL143C	MRF1	TOLERATED	1
YGL144C	ROG1	DELETERIOUS	5
YGL145W	TIP20	TOLERATED	4
YGL169W	SUA5	TOLERATED	2
YGL171W	ROK1	DELETERIOUS	2
YGL172W	NUP49	TOLERATED	1
YGR071C	ENV11	TOLERATED	3
YIR003W	AIM21	TOLERATED	9
YIR004W	DJP1	DELETERIOUS	1
YIR006C	PAN1	DELETERIOUS	2
YKR022C	NTR2	TOLERATED	1
YKR023W	RQT4	TOLERATED	1
YKR024C	DBP7	TOLERATED	1
YKR027W	BCH2	TOLERATED	3
YLR303W	MET17	DELETERIOUS	1
YLR385C	SWC7	TOLERATED	1
YMR018W	PEX9	TOLERATED	1
YMR020W	FMS1	DELETERIOUS	3
YMR021C	MAC1	TOLERATED	5
YMR023C	MSS1	DELETERIOUS	4
YMR114C		TOLERATED	3
YMR115W	MGR3	DELETERIOUS	1
YMR163C	INP2	TOLERATED	7
YMR165C	PAH1	TOLERATED	3
YMR167Wb	MLH1	TOLERATED	1
YMR168C	CEP3	TOLERATED	1
YMR169C	ALD3	TOLERATED	1
YMR170C	ALD2	TOLERATED	3
YNL102Wb	POL1	TOLERATED	4
YNL103W	MET4	DELETERIOUS	3
YNL104C	LEU4	DELETERIOUS	1
YNR038W	DBP6	TOLERATED	3
YOR255W	OSW1	TOLERATED	1
YOR256C	TRE2	TOLERATED	4
YOR258W	HNT3	TOLERATED	4
YOR260W	GCD1	TOLERATED	1
YOR264W	DSE3	TOLERATED	2
YPL096W	PNG1	TOLERATED	3
YPL098C	MGR2	TOLERATED	1
YPL099C	INA17	TOLERATED	3
YPL100W	ATG21	DELETERIOUS	1
YPL101W	ELP4	TOLERATED	2
YPL126W	NAN1	TOLERATED	1
YPL130W	SPO19	DELETERIOUS	2
YPL131W	RPL5	DELETERIOUS	1
YPL133C	RDS2	DELETERIOUS	2
YPR167C	MET16	TOLERATED	1
YDR259C	YAP6	TOLERATED	3
YDR261C	EXG2	TOLERATED	1
YDR262W		TOLERATED	5
YDR263C	DIN7	TOLERATED	2
YDR265W	PEX10	TOLERATED	2
YDR266C	HEL2	TOLERATED	2
YDR311W	TFB1	TOLERATED	1
YDR312W	SSF2	TOLERATED	5
YDR313C	PIB1	TOLERATED	2
YDR314C	RAD34	TOLERATED	7
YDR315Cb	IPK1	TOLERATED	8
YDR316W	OMS1	TOLERATED	2
YDR317W	HIM1	TOLERATED	3
YDR318W	MCM21	DELETERIOUS	3
YDR319C	YFT2	DELETERIOUS	1
YDR320C	SWA2	DELETERIOUS	3
YDR321W	ASP1	TOLERATED	1
YJR036C	HUL4	TOLERATED	4
YJR062C	NTA1	TOLERATED	3
YJR066Wb	TOR1	TOLERATED	3
YJR067C	YAE1	TOLERATED	3
YJR107W	LIH1	TOLERATED	1
YJR109C	CPA2	TOLERATED	1
YKR003W	OSH6	TOLERATED	1
YKR004C	ECM9	TOLERATED	2
YKR007W	MEH1	TOLERATED	1
YKR009C	FOX2	TOLERATED	1
YKR011C		TOLERATED	1
YKR015C		DELETERIOUS	4
YKR016W	MIC60	TOLERATED	3
YLR381W	CTF3	DELETERIOUS	2
YLR382C	NAM2	DELETERIOUS	6
YOR108W	LEU9	TOLERATED	1
YOR109W	INP53	DELETERIOUS	3
YOR111W		TOLERATED	1
YOR112W	CEX1	TOLERATED	3
YPL070W	MUK1	TOLERATED	1
YPL071C		TOLERATED	1
YPL072W	UBP16	DELETERIOUS	6
YPL074W	YTA6	TOLERATED	1
YPL075W	GCR1	DELETERIOUS	2
YPL076W	GPI2	TOLERATED	1
YPL082C	MOT1	TOLERATED	3
YPL083C	SEN54	TOLERATED	1
YPL084W	BRO1	TOLERATED	2
YPR011C	MRX21	TOLERATED	1
YPR013C	CMR3	DELETERIOUS	2
YPR016C	TIF6	TOLERATED	1
YPR017C	DSS4	DELETERIOUS	2
YPR018W	RLF2	TOLERATED	4
YPR022C	SDD4	TOLERATED	3
YPR025C	CCL1	TOLERATED	2
aGenes carrying at least one SNP that is expected to have a deleterious impact on protein function are listed as "Deleterious".
bRows in bold contain genes that have previously been associated with antifungal resistance
