# Supplementary material for: Impact of inter-species hybridisation on antifungal drug response in the Saccharomyces genus
Source: BMC Genomics. 2024 Dec 2;25:1165. doi: 10.1186/s12864-024-11009-3 (PMC11610120; doi:10.1186/s12864-024-11009-3)
Supplement: Supplementary file 6 — Supplementary Material 6 [file 12864_2024_11009_MOESM6_ESM.xlsx]

## Sheet: Sheet1
Table S3: List of potential causal genes identified in the S. cerevisiae genome of S. cerevisiae x S. kudriavzevii hybrids with non-synonymous SNPs predicted to be tolerated or deleterious by SIFT analysis
	SIFT analysis
Condition	Tolerated	Deleterious
Fluconazole	UBC6, COM2, LAC1, UBP6, MRX16, TAF12, HST4, NUP42, CBS2, RNA15, YAP1, PPZ1, PSP2, ITT1, HSC82, MSA1, ALG8, GYP1, HEM4, SLY41, SNU66, VTS1, NDD1, BCK2	DEG1, UPC2, ADR1, RAD9, DNF1, UBX2, SGS1, FAA1
Flucytosine	RDH54, ESC2, XRS2, NKP1, ADE8, MLH1, HNT3, RDS2, BCK2, ENV11	DNF1, BCH2, PDR15, POL1
Micafungin	BCK2, MEH1, EXG2, IPK1, TOR1, YTA6	DNF1
