# Supplementary material for: Impact of inter-species hybridisation on antifungal drug response in the Saccharomyces genus
Source: BMC Genomics. 2024 Dec 2;25:1165. doi: 10.1186/s12864-024-11009-3 (PMC11610120; doi:10.1186/s12864-024-11009-3)
Supplement: Supplementary file 7 — Supplementary Material 7 [file 12864_2024_11009_MOESM7_ESM.xlsx]

## Sheet: Sheet1
Table S4 All genes identified on the S. cerevisiae genome within support intervals of QTL regions above the LOD threshold of 5, with no previously recorded genes linked to antifungal drug resistance.
Condition	Chromosome	LOD score	Gene ID	Common gene name	Result from SIFT analysis (- denotes no non-synonymous SNPs detected)
Flucytosine	chrXVI	27.36	YPL101W	ELP4	Tolerated
Flucytosine	chrXVI	27.36	YPL100W	ATG21	Tolerated
Flucytosine	chrXVI	27.36	YPL099C	INA17	Deleterious
Flucytosine	chrXVI	27.36	YPL098C	MGR2	Tolerated
Flucytosine	chrXVI	27.36	YPL097W	MSY1	-
Flucytosine	chrXVI	27.36	YPL096C-A	ERI1	-
Flucytosine	chrXVI	27.36	YPL096W	PNG1	Tolerated
Flucytosine	ChrV	21.58	YER083C	GET2	Deleterious
Flucytosine	ChrV	21.58	YER084W	Uncharacterised	-
Flucytosine	ChrV	21.58	YER085C	Uncharacterised	Tolerated
Flucytosine	ChrV	21.58	YER086W	ILV1	-
Flucytosine	ChrV	21.58	YER087W	AIM10	-
Flucytosine	ChrV	21.58	YER087C-B	SBH1	-
Flucytosine	ChrX	19.77	YJR072C	NPA3	-
Flucytosine	chrXIV	19.34	YNL138W	SRV2	-
Flucytosine	chrXIV	19.02	YNR034W-A	EGO4	-
Flucytosine	chrXIV	19.02	YNR035C	ARC35	-
Flucytosine	chrXIV	19.02	YNR036C	MRPS12	-
Flucytosine	chrXIV	19.02	YNR037C	RSM19	-
Flucytosine	chrXVI	16.43	YPR165W	RHO1	Tolerated
Flucytosine	chrXVI	16.43	YPR166C	MRP2	-
Flucytosine	chrXVI	16.43	YPR167C	MET16	-
Flucytosine	chrXVI	16.43	YPR168W	NUT2	Tolerated
Flucytosine	chrXVI	16.43	YPR169W	JIP5	-
Flucytosine	ChrIX	15.48	YIR003W	AIM21	Deleterious
Flucytosine	ChrIX	15.48	YIR004W	DJP1	Deleterious
Flucytosine	ChrIX	15.48	YIR005W	IST3	-
Flucytosine	ChrIX	15.48	YIR006C	PAN1	Tolerated
Flucytosine	chrXV	13.1	YOR142W	LSC1	Tolerated
Flucytosine	chrXV	13.1	YOR143C	THI80	-
Flucytosine	chrXV	13.1	YOR144C	ELG1	Deleterious
Flucytosine	chrXV	13.1	YOR145C	PNO1	Tolerated
Flucytosine	ChrXII	11.15	YLR384C	IKI3	-
Flucytosine	ChrXII	11.15	YLR385C	SWC7	Tolerated
Flucytosine	ChrVII	11.06	YGL172W	NUP49	Tolerated
Flucytosine	ChrVII	11.06	YGL171W	ROK1	Deleterious
Flucytosine	ChrVII	11.06	YGL170C	SPO74	Deleterious
Flucytosine	ChrVII	11.06	YGL169W	SUA5	Tolerated
Flucytosine	ChrVII	11.02	YGL063W	PUS2	-
Flucytosine	chrXIII	10.95	YMR018W	PEX9	Deleterious
Flucytosine	chrXIII	10.95	YMR019W	STB4	Deleterious
Flucytosine	chrXIII	10.95	YMR020W	FMS1	Tolerated
Flucytosine	chrXIII	10.95	YMR021C	MAC1	Deleterious
Flucytosine	chrXIII	10.95	YMR022W	UBC7	-
Flucytosine	chrXIII	10.95	YMR023C	MSS1	Tolerated
Flucytosine	ChrIII	8.31	YCR090C	Uncharacterised	-
Flucytosine	ChrIII	8.31	YCR091W	KIN82	Tolerated
Flucytosine	ChrIII	8.31	YCR092C	MSH3	Tolerated
Flucytosine	ChrIII	8.31	YCR093W	CDC39	Deleterious
Flucytosine	ChrIII	8.31	YCR094W	CDC50	-
Flucytosine	ChrIII	8.31	YCR095C	OCA4	Tolerated
Flucytosine	ChrIII	8.31	YCR096C	HMRA2	-
Flucytosine	ChrIII	8.31	YCR097W	HMRA1	-
Micafungin	chrX	10.15	YJR036C	HUL4	Tolerated
Micafungin	chrXV	9.06	YOR108W	LEU9	Tolerated
Micafungin	chrXV	9.06	YOR109W	INP53	Deleterious
Micafungin	chrXV	9.06	YOR110W	TFC7	-
Micafungin	chrXV	9.06	YOR111W	Uncharacterised	Tolerated
Micafungin	chrXV	9.06	YOR112W	CEX1	Tolerated
Micafungin	chrIV	8.62	YDR144C	MKC7	-
Micafungin	chrIV	8.62	YDR145W	TAF12	Tolerated
Micafungin	chrIV	8.62	YDR146C	SWI5	-
Micafungin	chrIV	8.62	YDR147W	EKI1	-
Micafungin	chrIV	8.62	YDR148C	KGD2	-
Micafungin	chrX	7.72	YJR107W	LIH1	Tolerated
Micafungin	chrX	7.72	YJR108W	ABM1	-
Micafungin	chrX	7.72	YJR109C	CPA2	Tolerated
Micafungin	chrXII	6.96	YLR380W	CSR1	-
Micafungin	chrXII	6.96	YLR381W	CTF3	Deleterious
Micafungin	chrXII	6.96	YLR382C	NAM2	Deleterious
Micafungin	chrXVI	6.76	YPR009W	SUT2	-
Micafungin	chrXVI	6.76	YPR010C	RPA135	-
Micafungin	chrXVI	6.76	YPR010C-A	MIN8	-
Micafungin	chrXVI	6.76	YPR011C	MRX21	Tolerated
Micafungin	chrXVI	6.76	YPR013C	CMR3	Deleterious
Micafungin	chrXVI	6.76	YPR015C	Uncharacterised	-
Micafungin	chrXVI	6.76	YPR016C	TIF6	Tolerated
Micafungin	chrXVI	6.76	YPR017C	DSS4	Deleterious
Micafungin	chrXVI	6.76	YPR018W	RLF2	Tolerated
Micafungin	chrXVI	6.76	YPR019W	MCM4	-
Micafungin	chrXVI	6.76	YPR020W	ATP20	-
Micafungin	chrXVI	6.76	YPR021C	AGC1	-
Micafungin	chrXVI	6.76	YPR022C	SDD4	Tolerated
Micafungin	chrXVI	6.76	YPR023C	EAF3	-
Micafungin	chrXVI	6.76	YPR024W	YME1	-
Micafungin	chrXVI	6.76	YPR025C	CCL1	Tolerated
Fluconazole	chrIV	16.73	YDR164C	SEC1	Tolerated
Fluconazole	chrIV	16.73	YDR163W	CWC15	-
Fluconazole	chrIV	16.73	YDR162C	NBP2	Deleterious
Fluconazole	chrIV	16.73	YDR161W	ACL4	Tolerated
Fluconazole	chrIV	16.73	YDR160W	SSY1	Tolerated
