# Supplementary material for: Impact of inter-species hybridisation on antifungal drug response in the Saccharomyces genus
Source: BMC Genomics. 2024 Dec 2;25:1165. doi: 10.1186/s12864-024-11009-3 (PMC11610120; doi:10.1186/s12864-024-11009-3)
Supplement: Supplementary file 8 — Supplementary Material 8 [file 12864_2024_11009_MOESM8_ESM.xlsx]

## Sheet: Sheet1
Table S5 All genes identified on the S. kudrivzevii genome within support intervals of QTL regions above the LOD threshold of 5, with no previously recorded genes linked to antifungal drug resistance.
Condition	Chromosome	LOD score	Gene ID	Common gene name
Flucytosine	Skud_4	29.58	YDR169C	STB3
Flucytosine	Skud_4	29.58	YDR170C	SEC7
Flucytosine	Skud_4	29.58	SKUD0Dtrna7Q
Flucytosine	Skud_11	28.47	YKL181W	PRS1
Flucytosine	Skud_11	28.47	SKUD0K00470
Flucytosine	Skud_11	28.47	YKL179C	COY1
Flucytosine	Skud_12	21.19	SKUD0Ltrna6R
Flucytosine	Skud_12	21.19	YLR114C	AVL9
Flucytosine	Skud_12	21.19	YLR115W	CFT2
Flucytosine	Skud_12	21.19	YLR116W	MSL5
Flucytosine	Skud_12	21.19	YLR117C	CLF1
Flucytosine	Skud_12	21.19	YLR118C	TML25
Flucytosine	Skud_12	21.19	YLR119W	SRN2
Flucytosine	Skud_12	21.19	YLR120C	YPS1
Flucytosine	Skud_12	21.19	YLR121C	YPS3
Flucytosine	Skud_12	21.19	SKUD0L01780
Flucytosine	Skud_12	21.19	YLR125W
Flucytosine	Skud_12	21.19	YLR126C
Flucytosine	Skud_12	21.19	YLR127C	APC2
Flucytosine	Skud_12	21.19	YLR128W	DCN1
Flucytosine	Skud_12	21.19	YLR129W	DIP2
Flucytosine	Skud_12	21.19	YLR130C	ZRT2
Flucytosine	Skud_12	21.19	YLR131C	ACE2
Flucytosine	Skud_12	21.19	YLR132C	USB1
Flucytosine	Skud_12	21.19	YLR133W	CKI1
Flucytosine	Skud_12	21.19	YLR134W	PDC5
Flucytosine	Skud_12	21.19	YLR135W	SLX4
Flucytosine	Skud_12	21.19	YLR136C	TIS11
Flucytosine	Skud_12	21.19	YLR137W	RKM5
Flucytosine	Skud_12	21.19	YLR138W	NHA1
Flucytosine	Skud_12	21.19	YLR139C	SLS1
Flucytosine	Skud_2	20.26	YBR150C	TBS1
Flucytosine	Skud_2	20.26	YBR151W	APD1
Flucytosine	Skud_4	18.5	YDR306C	PFU1
Flucytosine	Skud_4	18.5	SKUD0Dtrna10V
Flucytosine	Skud_4	18.5	YDR307W	PMT7
Flucytosine	Skud_4	18.5	YDR308C	SRB7
Flucytosine	Skud_4	18.5	YDR309C	GIC2
Flucytosine	Skud_8	18.08	YHR176W	FMO1
Flucytosine	Skud_8	18.08	YHR177W	ROF1
Flucytosine	Skud_7	17.65	YGR243W	MPC3
Flucytosine	Skud_7	17.65	YGR244C	LSC2
Flucytosine	Skud_7	17.65	YGR245C	SDA1
Flucytosine	Skud_7	17.65	YGR246C	BRF1
Flucytosine	Skud_7	17.65	YGR247W	CPD1
Flucytosine	Skud_7	17.65	YGR248W	SOL4
Flucytosine	Skud_11	14.17	YKL104C	GFA1
Flucytosine	Skud_11	14.17	YKL103C	APE1
Flucytosine	Skud_16	13.13	YPL010W	RET3
Flucytosine	Skud_16	13.13	YPL009C	RQC2
Flucytosine	Skud_16	13.13	YPL008W	CHL1
Flucytosine	Skud_16	13.13	YPL007C	TFC8
Flucytosine	Skud_16	13.13	YPL006W	NCR1
Flucytosine	Skud_16	13.13	YPL005W	AEP3
Flucytosine	Skud_16	13.13	YPL004C	LSP1
Flucytosine	Skud_16	13.13	YPL003W	ULA1
Flucytosine	Skud_16	13.13	YPL002C	SNF8
Flucytosine	Skud_16	13.13	YPL001W	HAT1
Flucytosine	Skud_14	12.08	YNL153C	GIM3
Flucytosine	Skud_14	12.08	YNL152W	INN1
Flucytosine	Skud_14	12.08	YNL151C	RPC31
Flucytosine	Skud_14	12.08	YNL149C	PGA2
Flucytosine	Skud_14	12.08	YNL148C	ALF1
Flucytosine	Skud_14	12.08	YNL147W	LSM7
Flucytosine	Skud_14	12.08	YNL146W
Flucytosine	Skud_14	12.08	SKUD0N01810
Flucytosine	Skud_14	12.08	YNL144C
Flucytosine	Skud_11	8.44	YKL068W-A
Flucytosine	Skud_11	8.44	YKL068W	NUP100
Flucytosine	Skud_11	8.44	SKUD0Ktrna1H
Flucytosine	Skud_11	8.44	YKL067W	YNK1
Flucytosine	Skud_11	8.44	YKL065W-A	DPC7
Flucytosine	Skud_11	8.44	YKL065C	YET1
Flucytosine	Skud_11	8.44	YKL064W	MNR2
Flucytosine	Skud_11	8.44	YKL063C
Flucytosine	Skud_11	8.44	SKUD0K01520
Flucytosine	Skud_11	8.44	YKL062W	MSN4
Flucytosine	Skud_11	8.44	YKL061W	BLI1
Flucytosine	Skud_11	8.44	YKL060C	FBA1
Flucytosine	Skud_11	8.44	YKL059C	MPE1
Flucytosine	Skud_11	8.44	YKL058W	TOA2
Flucytosine	Skud_11	8.44	YKL057C	NUP120
Flucytosine	Skud_11	8.44	YKL056C	TMA19
Flucytosine	Skud_11	8.39	YKR079C	TRZ1
Flucytosine	Skud_11	8.39	YKR080W	MTD1
Flucytosine	Skud_11	8.39	YKR081C	RPF2
Flucytosine	Skud_11	8.39	YKR082W	NUP133
Flucytosine	Skud_11	8.39	YKR083C	DAD2
Flucytosine	Skud_11	8.39	YKR084C	HBS1
Flucytosine	Skud_11	8.39	YKR085C	MRPL20
Flucytosine	Skud_2	8.22	YBR024W	SCO2
Flucytosine	Skud_2	8.22	YBR025C	OLA1
Flucytosine	Skud_2	8.22	YBR026C	ETR1
Flucytosine	Skud_2	8.22	YBR028C	YPK3
Flucytosine	Skud_2	7.73	YBR221C	PDB1
Flucytosine	Skud_2	7.73	YBR222C	PCS60
Flucytosine	Skud_2	7.73	YBR223C	TDP1
Flucytosine	Skud_2	7.73	YBR225W
Flucytosine	Skud_2	7.73	YBR227C	MCX1
Flucytosine	Skud_2	7.73	YBR228W	SLX1
Flucytosine	Skud_5	7.27	YER156C	MYG1
Flucytosine	Skud_5	7.27	YER157W	COG3
Flucytosine	Skud_5	7.27	SKUD0Etrna9E
Flucytosine	Skud_5	7.27	YER158C
Flucytosine	Skud_5	7.27	YER159C	BUR6
Flucytosine	Skud_5	7.27	SKUD0Etrna14R
Flucytosine	Skud_5	7.27	YER161C	SPT2
Flucytosine	Skud_5	7.27	YER162C	RAD4
Flucytosine	Skud_5	7.27	YER163C	GCG1
Flucytosine	Skud_10	6.82	YJL019W	MPS3
Flucytosine	Skud_10	6.82	YJL016W	TPH3
Flucytosine	Skud_10	6.82	YJL014W	CCT3
Flucytosine	Skud_10	6.82	YJL013C	MAD3
Flucytosine	Skud_10	6.82	YJL012C	VTC4
Flucytosine	Skud_10	6.82	YJL011C	RPC17
Flucytosine	Skud_10	6.82	SKUD0Jtrna1K
Flucytosine	Skud_10	6.82	SKUD0Jtrna1W
Micafungin	Skud_2	9.76	YBR255C-A	RCF3
Micafungin	Skud_2	9.76	YBR256C	RIB5
Micafungin	Skud_2	9.76	YBR257W	POP4
Micafungin	Skud_2	9.76	YBR258C	SHG1
Micafungin	Skud_2	9.76	YBR259W
Micafungin	Skud_11	11.28	YKL171W	NNK1
Micafungin	Skud_11	11.28	YKL170W	MRPL38
Micafungin	Skud_11	11.28	YKL168C	KKQ8
Micafungin	Skud_11	11.28	YKL167C	MRP49
Micafungin	Skud_11	11.28	YKL166C	TPK3
Micafungin	Skud_11	11.28	YKL165C	MCD4
Micafungin	Skud_11	11.28	SKUD0Ktrna1E
Micafungin	Skud_11	11.28	YKL164C	PIR1
Micafungin	Skud_11	17.13	YKL100C	YPF1
Micafungin	Skud_11	17.13	YKL099C	UTP11
Micafungin	Skud_11	17.13	YKL098W	MTC2
Micafungin	Skud_11	17.13	SKUD0K01210
Fluconazole	Skud_12	18.08	YLR321C	SFH1
Fluconazole	Skud_12	18.08	YLR323C	CWC24
Fluconazole	Skud_12	18.08	YLR324W	PEX30
Fluconazole	Skud_12	18.08	YLR325C	RPL38
Fluconazole	Skud_12	18.08	YLR326W
Fluconazole	Skud_12	18.08	YLR327C	TMA10
Fluconazole	Skud_12	18.08	SKUD0Ltrna4S
Fluconazole	Skud_12	18.08	YLR328W	NMA1
Fluconazole	Skud_12	18.08	SKUD0L03620
Fluconazole	Skud_13	11.5	YMR018W	PEX9
Fluconazole	Skud_13	11.5	YMR019W	STB4
