# Supplementary material for: Impact of inter-species hybridisation on antifungal drug response in the Saccharomyces genus
Source: BMC Genomics. 2024 Dec 2;25:1165. doi: 10.1186/s12864-024-11009-3 (PMC11610120; doi:10.1186/s12864-024-11009-3)
Supplement: Supplementary file 9 — Supplementary Material 9 [file 12864_2024_11009_MOESM9_ESM.xlsx]

## Sheet: Sheet1
Table S6 List of strains generated for reciprocal hemizygosis analysis
Hybrid	Strain Number	Deletion
S. cerevisiae x S. cerevisiae	OS104 x OS253	BCK2OS104::kanMX
		BCK2OS253::natMX
		DNF1OS104::kanMX
		DNF1OS253::natMX
S. cerevisiae x S. kudriavzevii	(OS104 x OS575) x (OS253 x IF01802)	BCK2OS104::BLE
		BCK2OS253::BLE
		DNF1OS104::BLE
		DNF1OS253::BLE
