# Supplementary material for: Impact of inter-species hybridisation on antifungal drug response in the Saccharomyces genus
Source: BMC Genomics. 2024 Dec 2;25:1165. doi: 10.1186/s12864-024-11009-3 (PMC11610120; doi:10.1186/s12864-024-11009-3)
Supplement: Supplementary file 10 — Supplementary Material 10 [file 12864_2024_11009_MOESM10_ESM.xlsx]

## Sheet: Sheet1
Table S7 Values for growth dynamics of reciprocal hemizygotes for interspecies and intraspecies hybrids for the genes DNF1 and BCK2 in flucytosine and micafungin, respectively. Values were calcluated using the growth curver R package and graphpad prism for statistical analysis. Shown are the means and standard error for each condition, and significant difference was calculated using the t-test (P…
Strain Background	Sc/Skm DNF1Δ
	ScOS104/Δ	ScΔ/OS253	P value
Specific growth rate h-1	0.29±0.005	0.27±0.004	0.0011**
Maximum biomass (OD600)	1.40±0.005	1.33±0.003	0.0001***
Tmid	11.31±0.057	11.96±0.070	0.0001***
Integral area	40.79±0.210	37.75±0.117	0.0001***
Strain Background	Sc/Sc DNF1Δ
	ScOS104/Δ	ScΔ/OS253	P value
Specific growth rate h-1	0.27±0.005	0.25±0.003	0.0692
Maximum biomass (OD600)	1.22±0.006	1.225±0.007	0.7218
Tmid	12.23±0.114	12.17±0.071	0.6544
Integral area	40.86±0.257	41.05±0.269	0.6271
Strain Background	Sc/Skm BCK2Δ
	ScOS104/Δ	ScΔ/OS253	P value
Specific growth rate h-1	0.40±0.012	0.36±0.026	0.1819
Maximum biomass (OD600)	1.34±0.027	1.38±0.043	0.4061
Tmid	14.97± 0.613	18.83±0.587	0.0003***
Integral area	41.30±1.509	37.08±0.789	0.0289*
Strain Background	Sc/Sc BCK2Δ
	ScOS104/Δ	ScΔ/OS253	P value
Specific growth rate h-1	0.42±0.015	0.37±0.020	0.0383*
Maximum biomass (OD600)	1.32±0.025	1.37±0.032	0.2509
Tmid	16.15±0.770	17.19±0.961	0.4064
Integral area	39.38±1.580	39.09±1.204	0.8825
